# Supplementary material for: Prognostic Nomogram Predicting Survival and Propensity Score Matching with Demographics and Comparative Analysis of Prostate Small Cell and Large Cell Neuroendocrine Carcinoma
Source: J Clin Med. 2024 Aug 18;13(16):4874. doi: 10.3390/jcm13164874 (PMC11355222; doi:10.3390/jcm13164874)
Supplement: Supplementary file 1 [file jcm-13-04874-s001.zip]

Archive with 1 entries (1 files):
- jcm-3106286-Supplementary Materials.pdf
